# Supplementary material for: Diet changes due to urbanization in South Africa are linked to microbiome and metabolome signatures of Westernization and colorectal cancer
Source: Nat Commun. 2024 Apr 20;15:3379. doi: 10.1038/s41467-024-46265-0 (PMC11032404; doi:10.1038/s41467-024-46265-0)
Supplement: Supplementary file 5 — Supplementary Data 1 [file 41467_2024_46265_MOESM5_ESM.xlsx]

## Sheet: Table 1
Study demongraphics					Dietary data																Short-chain fatty acids			Bile acids
Participant ID	Origin	Sex	Age	BMI	Energy (kCal)	Total Carbohydrate (g)	Total Dietary Fiber (g)	Total Fat (g)	Dietary Saturated Fat (g)	Cholesterol (mg)	Total protein (g)	Animal Protein (g)	Plant protein (g)	Folate (µg)	Calcium (mg)	Iron (mg)	Zn (mg)	Vitamin A (µg)	Vitamin C (mg)	Total Polyphenols (mg)	Acetic acid (µmol/g)	Propionic acid (µmol/g)	Butyric acid (µmol/g)	LCA (µmol/g)	CA (µmol/g)	DCA (µmol/g)	CDCA (µmol/g)	UDCA (µmol/g)
H1E	Rural-SA	F	61	23.4	1274.14	213.431	18.1477	34.5784	8.30254	105.666	35.2016	14.7216	19.7586	375.597	395.156	8.53484	5.84065	93.8557	105.704	1014.08	88.5468	18.6515	9.81504	0.772384	0.127786	0.244787	0.11028	0.181898
H2E	Rural-SA	F	60	22.9	1454.15	225.274	18.7965	36.9312	11.8147	168.769	60.7224	39.7629	20.9595	281.037	727.663	10.4353	9.19098	103.61	60.9645	322.31	69.0841	16.7929	3.35726	1.31186	0.132049	2.08852	0.101538	0.187967
H3E	Rural-SA	F	51	41.4	3725.86	457.164	26.8426	130.846	44.3132	587.737	185.671	140.346	44.2749	746.751	923.138	33.4177	18.8425	941.135	77.1804	523.06	106.641	42.2672	24.6608	0.985098	0.157299	1.33385	0.108079	0.181261
H4E	Rural-SA	F	51	27.7	1902.85	317.723	26.6618	47.4523	17.1958	135.816	68.1001	30.9971	37.1031	499.09	755.748	16.4574	10.7397	135.991	40.8241	1861.52	70.0645	20.2509	14.595	1.05406	0.145217	0.816938	0.10778	0.20671
H5E	Rural-SA	M	62	24.8	729.659	160.174	13.5985	9.48713	1.25822	17.0829	19.6816	4.7316	14.95	369.865	106.268	8.07957	4.27497	0	9.83529	1974.38	78.6562	23.6038	12.3165	0.821693	0.523381	2.08605	0.392503	0.208995
H6E	Rural-SA	F	61	22.3	1607.52	317.278	34.3765	19.4466	3.82252	111.819	50.0529	12.5244	37.5285	432.93	696.7	16.0811	7.45145	13.1686	95.3462	623.05	97.0745	52.8286	36.1256	0.689446	0.145353	0.467266	0.117088	0.206905
H7E	Rural-SA	F	60	39.2	2605.24	449.503	33.3492	61.5563	22.595	118.217	74.6061	33.5719	41.0342	482.311	1167.64	21.1533	14.7265	248.5	59.3852	2146.44	94.3131	38.2857	24.7988	1.74902	0.144334	0.764469	0.109469	0.205454
H8E	Rural-SA	M	63	22.4	2537.07	448.036	37.7795	43.3971	12.1773	171.454	85.505	30.9565	54.1985	652.796	1235.83	25.9526	15.0287	268.36	57.4491	0.1	50.4342	10.3318	16.7767	1.63669	0.134876	0.741379	0.0990899	0.191991
H9E	Rural-SA	M	40	20.1	2403.91	430.759	25.5766	51.3012	18.2508	301.076	68.7911	33.9936	34.7975	610.12	1037.32	21.3555	11.8698	592.863	59.8064	883.61	71.0611	27.109	25.5566	0.66228	0.132332	0.613396	0.133732	0.18837
H10E	Rural-SA	M	46	29.8	2876.91	623.496	40.2639	22.8341	4.87106	6.37	66.1674	2.34471	63.818	911.436	249.311	24.9169	17.5752	0.125714	14.3886	1255.74	121.423	78.5386	23.3379	0.752181	0.351132	1.35055	0.360883	0.237212
H11E	Rural-SA	F	73	27.1	1105.99	159.531	14.6967	38.3585	10.855	122.121	33.5176	18.2181	12.4325	179.519	350.912	7.86134	6.733	58.9557	36.899	1832.34	101.666	37.0997	28.5474	1.08905	0.14046	0.328291	0.103825	0.199939
H12E	Rural-SA	F	75	28.8	2041.76	395.653	25.8268	31.1555	9.13435	181.996	55.6273	19.1453	36.4777	466.543	473.122	16.6313	11.074	76.6429	263.088	775.61	62.6096	13.6907	7.52676	1.15397	0.149073	0.764066	0.109699	0.2122
H13E	Rural-SA	M	73	26.2	2919.49	497.969	41.4901	72.0605	19.5985	475.712	109.459	62.1509	47.308	881.469	538.8	28.408	19.9537	131.964	45.5981	3919.35	73.5305	33.2135	14.271	0.454511	0.143985	0.383998	0.111711	0.178936
H14E	Rural-SA	M	57	29.3	3219.59	599.715	21.3741	53.447	16.7268	144.08	72.1514	22.875	39.775	449.639	1551.16	24.8493	12.563	65.6543	49.6239	2123.59	101.742	66.4877	20.9459	0.844321	0.144672	0.454311	0.118069	0.205936
H15E	Rural-SA	M	43	24.9	1806.68	345.423	25.2756	32.5568	7.37667	159.93	46.0941	10.3748	35.3816	518.34	276.871	16.2144	10.3389	30.2057	29.9826	2.05	108.209	65.9741	36.2994	0.964341	0.139193	0.50942	0.107364	0.198136
H16E	Rural-SA	M	35	23.1	3850.87	791.834	55.6793	45.22	10.4989	308.306	98.6518	25.6263	73.0255	901	773.968	31.6142	16.6201	117.646	44.3046	1706.79	76.6482	19.1714	31.584	1.58294	0.168458	1.52122	0.175836	0.20215
H17E	Rural-SA	M	45	25.5	2639.56	527.276	42.1273	34.6629	5.83814	60.6843	62.6805	5.68614	56.8229	710.61	482.623	18.4864	11.0309	37.4	51.1457	2021.67	75.6043	23.3715	7.56411	0.594816	0.143997	0.353617	0.11873	0.204975
H18E	Rural-SA	M	54	22.3	1915.91	335.267	18.9786	10.1709	1.16369	4.15857	30.8059	1.239	29.5669	423.736	554.844	10.1687	3.53046	4.73286	14.8729	807.7	64.2969	28.916	13.2427	0.405684	0.162071	0.302976	0.363798	0.206357
H19E	Rural-SA	M	44	24.3	3498.03	434.171	34.2254	114.607	40.4682	589.764	107.106	49.1869	57.9194	819.277	1099.08	23.6009	16.6533	1336.66	83.6853	1086.62	93.0634	50.4843	20.9499	0.492641	0.159187	0.736994	0.124108	0.196366
H20E	Rural-SA	F	51	25.0	2055.18	440.856	28.8565	19.4744	3.41441	49.5214	43.3449	6.53071	36.3261	452.222	547.67	17.3695	7.94551	4.90571	37.7857	1175.02	54.0975	28.6513	19.005	0.604759	0.199836	1.15648	0.161892	0.205454
H21E	Rural-SA	M	64	25.8	2193.57	469.283	20.3337	25.4894	12.1353	20.4843	35.3714	5.84871	26.9084	418.324	382.113	12.9214	6.82157	0.514286	47.9043	1518.62	47.5994	10.1426	7.39704	0.862452	0.124268	0.286663	0.0923924	0.162525
H22E	Rural-SA	F	57	27.3	1273.52	279.28	21.344	15.3939	2.00164	60.9286	24.9497	2.14286	22.8056	436.861	198.877	13.0996	6.10033	14.0357	48.7729	3829.45	77.5455	19.4438	14.88	1.30227	0.128081	0.24904	0.0824745	0.167511
H23E	Rural-SA	M	76	23.7	2017.86	430.154	32.2899	20.0725	3.95702	142.751	50.0069	10.4037	34.6884	555.39	469.24	20.0289	10.5279	39.5657	76.1193	4.31	44.3242	8.51675	2.35843	1.25812	0.119917	0.161994	0.0741373	0.156835
H24E	Rural-SA	F	59	23.5	778.573	139.268	13.8773	16.6119	4.3617	84.6448	24.2584	9.01773	15.2406	185.58	405.244	8.57394	3.94028	68.106	43.0928	2183.19	49.4054	15.2845	7.09791	0.744099	0.129133	0.32778	0.0795923	0.168888
H1K	Urban-SA	F	51	35.8	1314.29	169.824	15.9237	40.1161	9.29933	153.011	42.1724	16.8976	25.2749	377.394	255.627	12.1081	6.14307	28.2757	30.0143	134.16	86.546	57.9527	16.1315	1.7145	0.239392	2.6027	0.124893	0.35788
H2K	Urban-SA	F	50	35.4	8586.96	1164.31	113.068	283.897	89.3334	1117.73	247.777	135.514	109.273	1344.51	3026.4	88.9399	39.6821	1783.91	1435.95	1322.79	41.6305	18.6708	19.0099	2.14184	0.216578	1.27603	0.087389	0.323774
H4K	Urban-SA	F	40	33.3	7394.99	1076.04	77.4683	254.557	68.811	389.656	183.461	73.2537	109.293	921.345	1646.15	55.5609	29.4173	948.251	197.924	2748.39	95.1778	35.5656	37.3287	0.472231	0.220845	0.463207	0.0918712	0.330153
H5K	Urban-SA	M	54	17.7	2078.02	408.83	27.6793	35.3731	13.9872	45.4322	39.4345	8.25993	31.1745	416.827	208.39	11.3711	6.78028	16.4379	37.475	1482.82
H6K	Urban-SA	F	40	22.6	4002.95	598.197	42.4221	121.175	37.219	623.963	130.518	76.6062	53.8907	614.382	1507.86	23.3077	18.6555	464.301	125.204	704.68	26.945	6.28099	3.72975	0.511706	0.230443	0.378111	0.0919295	0.344501
H8K	Urban-SA	F	43	19.6	4160.67	545.397	35.264	132.379	40.0404	462.095	128.215	74.5571	53.2997	533.479	592.253	27.2207	20.2197	481.533	90.336	1229.66	65.2768	12.2561	16.8981	1.95404	0.242691	2.55967	0.105031	0.362811
H09K	Urban-SA	F	40	28.0	6386.75	856.239	70.4925	197.787	59.9227	1613.08	252.725	168.152	77.418	2169.28	2049.17	67.8141	41.6586	3870.04	154.335	438.62	53.0593	20.9628	13.0816	0.875188	0.237776	1.46271	0.0954232	0.355464
H11K	Urban-SA	F	50	24.4	2327.91	390.914	43.3356	59.4355	17.802	187.711	75.6828	30.7994	44.8834	617.675	984.797	21.9008	15.8733	568.12	112.945	655.65	31.9423	6.54096	4.92608	0.840899	0.212564	1.7811	0.0904766	0.317773
H16K	Urban-SA	M	44	23.8	2327.53	385.769	19.0763	54.3994	18.088	266.319	52.9629	27.7386	24.3623	430.526	167.033	13.663	9.11636	28.9157	18.18	513.28	60.5959	18.1133	10.0192	0.832796	0.220944	0.973168	0.0867929	0.330301
H18K	Urban-SA	M	57	19.7	1803.58	241.588	13.1296	66.0627	16.0484	420.584	56.9511	35.935	21.0161	417.581	312.259	12.548	8.04041	900.973	21.2486		48.347	21.8154	15.7522	0.594757	0.223346	0.673109	0.0887331	0.333891
H19K	Urban-SA	M	51	19.1	850.6	165.647	9.81671	16.7495	4.54662	121.083	28.6297	16.8343	11.7954	175.324	161.15	6.21759	4.13361	35.792	24.013	1318.99	77.1638	52.55	19.6116	0.615966	0.238236	0.303945	0.0963223	0.356151
H20K	Urban-SA	M	47	19.3	3014.33	447.581	29.1161	63.5259	15.2407	338.044	66.8431	26.8719	39.3694	515.088	479.584	16.3406	11.8691	75.41	114.525	100.49	124.686	43.6546	18.093	1.1568	0.414899	5.41557	0.251565	0.558512
H21K	Urban-SA	M	46	24.6	3270.2	340.132	38.3246	116.197	24.1489	145.889	90.5976	40.5425	50.0036	534.587	614.691	19.7719	14.6238	31.1314	118.201	0.05	52.8485	16.1854	15.3496	1.97252	0.217533	2.54498	0.0866704	0.325202
H22K	Urban-SA	M	62	28.0	1644.13	324.413	22.686	27.6797	7.03501	40.3779	38.7622	9.27251	28.8683	442.198	324.648	13.7616	8.38651	44.9929	34.2778	1779.87	94.7967	80.4894	16.404	0.795608	1.42585	2.41451	0.749865	0.379712
H23K	Urban-SA	M	57	18.5	5131.61	478.326	46.6479	177.838	56.7374	1605.47	280.041	226.386	52.4639	723.757	731.189	43.723	46.7574	445.704	97.0471	822.28	32.5103	9.16549	3.00444	0.814802	0.20905	0.265366	0.0813851	0.312519
H24K	Urban-SA	M	59	21.7	2489.82	470.184	45.4513	41.4532	10.6527	107.732	47.5988	13.2765	33.5032	584.569	648.441	17.2497	10.1246	408.979	336.486	946.99	128.234	50.0132	60.6095	0.483335	0.220845	0.24001	0.0890319	0.330153
H25K	Urban-SA	M	58	33.9	3105.67	467.099	38.3979	78.6976	20.363	227.954	91.8306	49.8579	41.9601	674.026	289.081	21.3477	14.3169	810.637	69.1171	715.81	87.6689	30.2654	22.1838	2.51141	0.237543	4.45096	0.121823	0.324058
H27K	Urban-SA	F	52	20.3	3698.18	588.404	39.5046	72.4407	19.3114	235.395	77.8451	19.2186	58.073	525.776	1013.36	25.2324	12.1383	590.044	101.822	807.13	77.4573	18.8523	8.74785	3.23343	0.230443	5.66544	0.0954513	0.344501
H28K	Urban-SA	F	50	42.2	4705.96	697.883	33.9227	179.044	51.4396	283.951	101.529	51.9933	49.5359	627.025	632.495	23.459	13.9794	367.074	53.4408	1409.51	101.981	30.4167	11.5122	0.749173	0.210927	0.527821	0.0850956	0.315326
H29K	Urban-SA	F	56	27.9	3263.56	402.461	36.8981	125.019	36.2386	975.626	138.076	93.1473	44.8401	649.649	525.071	21.5395	19.1	601.169	49.1711	1759.21	85.5697	24.0387	18.897	0.301506	0.218594	0.186503	0.0833797	0.326787
